# Supplementary material for: Genome-Wide Study of Drug Resistant Mycobacterium tuberculosis and Its Intra-Host Evolution during Treatment
Source: Microorganisms. 2022 Jul 17;10(7):1440. doi: 10.3390/microorganisms10071440 (PMC9318467; doi:10.3390/microorganisms10071440)
Supplement: Supplementary file 1 [file microorganisms-10-01440-s001.zip › Supplementary_Table_S1.xlsx]

## Sheet: DST&dates
Table S1. Phenotypic drug susceptibility testing results, collection dates (where known) and intervals between isolate collection dates for series.
DST: 0 - susceptible, 1 - resistant
Two or more samples in one color represent one series
sample	S	I	R	E	Fq	Amg	Collection date	Interval (months) (for series)
3783	1	1	1	1	0	1	2019-06-13	6
9	1	1	1	1	0	1	2020-01-09
6633	1	1	1	1	1	0	2019-10-11	1
8054	1	1	1	1	1	0	2019-12-09
7261	0	1	0	0	0	0	2019-11-02	1
7896	0	1	0	0	0	0	2019-12-06
3411	1	1	1	1	1	0	2019-05-27	3411-4675: 1
4675	1	1	1	1	1	0	2019-07-18	4675-6782: 2
6782	1	1	1	1	1	0	2019-10-17	6782-7634: 1
7634	1	1	1	1	1	0	2019-11-20
4405	1	1	1	0	1	1	2018-11-01	2
73	1	1	1	1	1	1	2019-01-11
4343	1	1	1	1	1	1	2018-10-30	3
736	1	1	1	1	1	1	2019-02-12
7135	1	1	1	1	1	1	2020-11-10	3
1102210069	1	1	1	1	1	1	2021-02-11
4459	1	1	1	0	0	1	2019-07-09	4459-7077: 3
7077	1	1	1	0	0	1	2019-10-29	7077-1233: 4
1233	1	1	1	0	0	1	2020-03-02
4936	1	1	1	1	1	1	2020-09-08	1
7011	1	1	1	1	1	1	2020-11-05
3264	1	1	1	1	1	1	2019-05-22	3264-6976: 5
6976	1	1	1	1	1	1	2019-10-24	6976-256: 2
256	1	1	1	1	1	1	2020-01-20
5978	1	1	1	1	1	1	2020-10-02	2
1012200030	1	1	1	1	1	1	2020-12-10
2619	1	1	1	1	0	0	2018-07-31	4
5443	1	1	1	1	0	0	2018-12-21
2312200044	1	1	1	1	1	1	2020-12-23	2
5203210083	1	1	1	1	1	1	2021-03-02
4767	0	0	0	1	1	0	2020-09-02	5
5202210042	1	0	0	1	1	0	2021-02-02
3175	0	0	0	0	0	0	2019-05-17	2
4904	0	0	0	0	0	0	2019-07-30
2816	0	0	0	0	0	0	2019-04-24	3
4888	0	0	0	0	0	0	2019-07-29
4736	0	0	0	0	0	0	2018-11-15	2
449	0	0	0	0	0	0	2019-01-31
4190	0	0	0	0	0	0	missing
4558	0	0	0	0	0	0	missing
2297	1	1	1	1	1	1	2018-03-05	4
4397	1	1	1	1	1	1	2018-07-10
1728	1	1	1	1	1	1	missing
1729	1	1	1	1	1	1	missing
3792	1	1	1	1	1	1	2019-06-13	14
4254	1	1	1	1	1	1	2020-08-17
4192	1	1	1	1	1	0	2018-10-24	8
4082	1	1	1	1	1	0	2019-06-25
2371	1	1	0	1	1	1	2018-07-12	3
4063	1	1	0	1	1	1	2018-10-18
2961	1	1	1	1	1	1	2018-08-24	1
3886	1	1	1	1	1	1	2018-10-12
1197	0	0	0	0	0	0	2018-04-25	5
3582	0	0	0	0	0	0	2018-09-27
1007	1	1	1	1	1	1	2019-02-19	3
3338	1	1	1	1	1	1	2019-05-23
144	1	1	1	1	1	0	2020-01-15	5
3289	1	1	1	1	1	0	2020-07-03
2966	1	1	1	1	1	1	2018-08-24	6
1617	1	1	1	1	1	1	2019-03-13
1621	1	1	1	1	1	1	2019-03-13
1811200088	1	1	1	1	1	1	2020-11-18	2
2501210046	1	1	1	1	1	1	2021-01-25
2254	1	1	1	1	1	1	2018-07-04	3
1349	1	1	1	1	1	1	2019-03-04
1726	1	1	1	1	1	0	missing
1727	1	1	1	1	1	0	missing
0033	1	1	1	1	1	1	missing
0385	1	1	1	1	1	1	missing
3060	1	1	1	1	1	1	missing
1002210051	1	1	1	1	1	1	missing
100	1	1	1	1	0	1	missing
104	1	1	0	0	0	0	missing
105	1	1	1	0	0	1	missing
1064	1	1	1	0	0	1	missing
106	0	0	0	0	0	0	missing
107	1	1	1	0	1	0	missing
1102210077	1	1	1	1	1	1	missing
1190	0	0	0	0	0	0	missing
3124	1	0	0	0	0	0	2019-09-10
120	1	1	1	0	0	0	missing
121	1	1	1	1	0	0	missing
138	0	0	0	0	0	0	missing
168	1	1	0	1	0	0	missing
169	0	1	0	0	0	0	missing
170	1	1	1	0	0	1	missing
171	1	1	1	1	0	0	missing
177	1	1	0	1	0	0	missing
1854	1	1	1	1	0	1	missing
2313	1	1	1	1	1	1	2018-07-09
2606210061	1	1	1	1	1	1	missing
262	1	1	1	1	1	1	missing
264	1	1	1	1	1	1	missing
267	1	1	1	1	0	0	missing
269	0	0	0	0	0	0	missing
270	1	1	1	1	1	1	missing
2718	1	1	1	1	1	1	2020-05-27
271	0	0	0	0	0	0	missing
2804210063	1	1	1	1	1	0	missing
281	1	1	1	1	0	0	missing
289	1	1	1	1	0	0	missing
291	0	0	0	0	0	0	missing
2982	1	1	1	1	1	1	2019-05-07
302	1	1	1	0	0	1	missing
306	1	1	0	0	0	0	missing
307	1	1	1	1	0	0	missing
308	1	1	1	1	1	1	missing
310	1	1	1	1	0	0	missing
312	0	0	0	0	0	0	missing
317	1	1	1	1	0	0	missing
318	1	1	1	1	1	1	missing
319	1	1	0	0	0	0	missing
321	1	1	1	1	0	1	missing
322	1	1	0	0	0	0	missing
323	0	0	0	0	0	0	missing
325	1	1	1	0	0	0	missing
326-3	0	0	0	0	1	0	2019-01-25
326	1	1	1	1	0	0	missing
327	0	1	0	0	0	0	missing
328	1	1	1	1	0	1	missing
330	0	0	0	0	0	0	missing
331	0	0	0	0	0	0	missing
333	1	1	1	1	0	1	missing
334	0	0	0	0	0	0	missing
335	1	1	1	1	0	0	missing
336	0	0	0	0	0	0	missing
337	0	0	0	0	0	0	missing
3398	1	1	1	1	1	1	2019-05-27
3753-20	1	1	1	1	1	1	missing
4029	1	1	1	1	0	1	2020-08-06
4172	1	1	1	1	0	0	missing
4342-20	1	1	1	1	1	1	missing
4768	1	1	0	1	0	0	2019-07-23
4774	1	1	1	1	1	0	missing
4841	1	1	1	1	1	0	2018-11-20
5203	1	0	0	0	1	0	missing
5241	1	1	1	1	1	1	2018-12-10
5281	0	0	0	0	0	0	2020-09-16
0053	0	0	0	0	0	0	missing
5446-20	1	1	1	0	0	0	2018-07-11
5475	0	0	0	0	0	0	missing
5902210058	1	1	1	1	1	1	missing
5942-20	1	1	1	1	1	1	missing
6247	0	0	0	0	0	0	missing
7328	1	1	1	1	1	1	missing
7492	0	0	0	0	0	0	missing
7884	1	1	1	1	1	0	missing
8052	1	1	1	1	1	1	2019-12-09
8163	0	0	0	0	0	0	missing
97	0	0	0	0	0	0	missing
99	0	1	0	0	0	0	missing
0134	0	0	0	0	0	0	missing
