# Supplementary material for: Genome-Wide Study of Drug Resistant Mycobacterium tuberculosis and Its Intra-Host Evolution during Treatment
Source: Microorganisms. 2022 Jul 17;10(7):1440. doi: 10.3390/microorganisms10071440 (PMC9318467; doi:10.3390/microorganisms10071440)
Supplement: Supplementary file 1 [file microorganisms-10-01440-s001.zip › Supplementary_Table_S2.xlsx]

## Sheet: Series_comparisons
		Supplementary Table S2. Comparisons of sequencing data of serial isolates.
		Each list contains data for one series. Variants within non-coding regions and synonymous SNPs were removed manually. Variants within PE/PPE, repetitive sequences, transposones were also removed.
		Every list consists of 5 columns (see example below), which represent:
		1) corresponding locus in H37RV; 2) gene name (if exists); 3) amino acid change (for SNPs); 4) variant type (SNP, Ins (insertion), Del (deletion)); 5) in-sample frequency: amount of reads with the ALT allele.
		6th column is optional and contains only a header with the information about treatment if it is known.
		EXAMPLE:
		locus	gene	change	type	frequency	Fq Z Cs Lzd Bdq

## Sheet: 144-3289
locus	gene	change	type	frequency	Fq Z Cs Lzd Bdq
Rv0823c	-		Del	94.29
Rv2112c	dop	Cys37Tyr (tgc/tAc)	SNP	28.89
Rv2931	ppsA		Ins	91.30
Rv2931	ppsA		Ins	91.30
Rv2931	ppsA		Ins	91.30
Rv2931	ppsA		Ins	91.30

## Sheet: 1007-3338
locus	gene	change	type	frequency	Fq Cap Cs Lzd Bdq
Rv0036c	-	Arg255Pro (cgc/cCc)	SNP	11.54
Rv0170	mce1B	Arg50His (cgc/cAc)	SNP	11.38
Rv2543	lppA	Lys163Lys (aag/aaA)	SNP	26.16
Rv2543	lppA	Pro207Pro (ccg/ccC)	SNP	11.11
Rv2544	lppB	Lys41Thr (aaa/aCa)	SNP	100.00
Rv2544	lppB	Ser112Thr (agt/aCt)	SNP	100.00
Rv2544	lppB	Ser112Ser (agt/agC)	SNP	100.00
Rv2544	lppB	Glu133Glu (gaa/gaG)	SNP	100.00
Rv2544	lppB	Ile137Val (att/Gtt)	SNP	100.00
Rv2544	lppB	Ala138Val (gcc/gTc)	SNP	100.00
Rv2544	lppB	Ala139Thr (gcc/Acc)	SNP	100.00
Rv2544	lppB	Arg143Arg (cga/cgG)	SNP	100.00
Rv2820c	-	Lys114Asn (aaa/aaT)	SNP	100.00
Rv2931	ppsA		Ins	96.43
Rv2931	ppsA		Ins	96.43
Rv2931	ppsA		Ins	96.43
Rv2931	ppsA		Ins	96.43
Rv2931	ppsA		Del	100.00
Rv2931	ppsA		Del	100.00
Rv2931	ppsA		Del	100.00
Rv2931	ppsA		Del	96.67
Rv3040c	-	Asn275Ser (aac/aGc)	SNP	14.77

## Sheet: 1197-3582
locus	gene	change	type	frequency	I E Z Pto
Rv0020c	fhaA		Del	57.14
Rv0020c	fhaA		Del	60.00
Rv0020c	fhaA		Del	55.81
Rv0020c	fhaA		Del	58.54
Rv0020c	fhaA		Del	58.54
Rv0020c	fhaA		Del	64.10
Rv0020c	fhaA		Del	62.50
Rv0020c	fhaA		Del	62.50
Rv0020c	fhaA		Del	67.57
Rv0020c	fhaA		Del	70.27
Rv0020c	fhaA		Del	65.00
Rv0020c	fhaA		Del	68.42
Rv0020c	fhaA		Del	68.42
Rv0020c	fhaA		Del	70.27
Rv0020c	fhaA		Del	68.42
Rv0020c	fhaA		Del	70.27
Rv0020c	fhaA		Del	72.22
Rv0020c	fhaA		Del	73.53
Rv0050	ponA1	Pro629Pro (ccg/ccT)	SNP	75.00
Rv2544	lppB	Ser112Thr (agt/aCt)	SNP	100.00
Rv2544	lppB	Ser112Ser (agt/agC)	SNP	88.89

## Sheet: 1726-1727
locus	gene	change	type	frequency
Rv0181c	-	His39Tyr (cac/Tac)	SNP	17.79
Rv0197	-		Ins	89.19
Rv0197	-		Ins	89.19
Rv2544	lppB	Lys41Thr (aaa/aCa)	SNP	100.00
Rv2544	lppB	Asn93Thr (aac/aCc)	SNP	100.00
Rv2743c	-	Gln16Arg (cag/cGg)	SNP	91.55
Rv2820c	-	Lys114Asn (aaa/aaT)	SNP	100.00
Rv3680	-	Asn378Asp (aac/Gac)	SNP	46.26
Rv1435c	Ins			71.84
Rv1435c	Ins			71.84
Rv1435c	Ins			72.82
Rv1435c	Ins			72.82
Rv1435c	Ins			72.82
Rv1435c	Ins			72.82
Rv1435c	Ins			70.87
Rv1435c	Ins			72.82
Rv1435c	Ins			72.82
Rv1435c	Ins			72.82
Rv1435c	Ins			72.82
Rv1435c	Ins			70.87
Rv1435c	Ins			72.82
Rv1435c	Ins			71.84
Rv1435c	Ins			72.82
Rv1435c	Ins			72.82
Rv1435c	Ins			72.82
Rv1435c	Ins			71.84
Rv1435c	Ins			72.82
Rv1435c	Ins			72.82
Rv1435c	Ins			72.82

## Sheet: 1728-1729
locus	gene	change	type	frequency
Rv0197	-		Ins	84.85
Rv2544	lppB	Asn93Thr (aac/aCc)	SNP	100.00
Rv3879c	espK		Ins	40.94
Rv3879c	espK		Ins	40.94
Rv3879c	espK		Ins	40.94
Rv3879c	espK		Ins	40.94
Rv3879c	espK		Ins	40.94
Rv3879c	espK		Ins	40.94
Rv3879c	espK		Ins	40.94
Rv3879c	espK		Ins	40.94
Rv3879c	espK		Ins	40.94
Rv3879c	espK		Ins	40.94
Rv3879c	espK		Ins	40.94
Rv3879c	espK		Ins	40.94
Rv3879c	espK		Ins	40.94
Rv3879c	espK		Ins	40.94
Rv3879c	espK		Ins	40.94
Rv3879c	espK		Ins	40.94
Rv3879c	espK		Ins	40.94
Rv3879c	espK		Ins	40.94

## Sheet: 2254-1349
locus	gene	change	type	frequency	R E Z Fq Cap PAS Cs Lzd Trd Amc
Rv0036c	-	Arg255Pro (cgc/cCc)	SNP	13.79
Rv1318c	-	Leu217Leu (ctg/ctC)	SNP	12.73
Rv1318c	-	Leu217Met (ctg/Atg)	SNP	12.39
Rv1318c	-	Pro214Leu (ccg/cTg)	SNP	11.11
Rv1318c	-	Ala213Ala (gcg/gcA)	SNP	10.71
Rv1318c	-	Leu212Phe (ttg/ttC)	SNP	10.67
Rv1318c	-	Arg210Gly (cgc/Ggc)	SNP	10.00
Rv1318c	-	Pro209Pro (cca/ccG)	SNP	10.65
Rv2820c	-	Lys114Asn (aaa/aaT)	SNP	100.00

## Sheet: 2371-4063
locus	gene	change	type	frequency	R Fq Amg Cs Pto
Rv0823c	-		Del	97.14
Rv1318c	-	Phe198Leu (ttc/ttG)	SNP	10.07
Rv3433c	-	Ser443Ala (tcg/Gcg)	SNP	100.00
Rv3433c	-	Ala442Ala (gca/gcG)	SNP	100.00
Rv3534c	hsaF		Ins	28.00
Rv3535c	hsaG		Ins	27.68
Rv3535c	hsaG		Ins	27.68
Rv3535c	hsaG		Ins	27.68
Rv3535c	hsaG		Ins	27.68
Rv3535c	hsaG		Ins	27.68
Rv3535c	hsaG		Ins	27.68
Rv3535c	hsaG		Ins	27.68
Rv3535c	hsaG		Ins	27.68

## Sheet: 2619-5443
locus	gene	change	type	frequency
Rv0018c	pstP	Pro463Ser (ccg/Tcg)	SNP	100.00
Rv0036c	-	Arg255Pro (cgc/cCc)	SNP	13.33
Rv1435c	-		Ins	34.04
Rv1435c	-		Ins	34.04
Rv1435c	-		Ins	34.04
Rv1435c	-		Ins	34.04
Rv1435c	-		Ins	34.04
Rv1435c	-		Ins	34.04
Rv1435c	-		Ins	34.04
Rv1435c	-		Ins	34.04
Rv1435c	-		Ins	34.04
Rv1435c	-		Ins	34.04
Rv1435c	-		Ins	34.04
Rv1435c	-		Ins	34.04
Rv1435c	-		Ins	34.04
Rv1435c	-		Ins	34.04
Rv1435c	-		Ins	34.04
Rv1435c	-		Ins	34.04
Rv1435c	-		Ins	34.04
Rv1435c	-		Ins	34.04
Rv1435c	-		Ins	34.04
Rv1435c	-		Ins	34.04
Rv1435c	-		Ins	34.04
Rv1435c	-	Pro101Pro (cca/ccG)	SNP	19.30
Rv1743	pknE	Thr136Ala (acg/Gcg)	SNP	45.59
Rv2082	-	Pro376Leu (ccc/cTc)	SNP	100.00
Rv2112c	dop	Pro7Arg (cct/cGt)	SNP	18.52
Rv2424c	-	Thr276Ala (acc/Gcc)	SNP	100.00
Rv2424c	-	Thr275Ile (acc/aTc)	SNP	100.00
Rv2426c	-		Del	31.82
Rv2426c	-		Del	31.11
Rv2426c	-		Del	33.33
Rv2544	lppB	Pro43Arg (ccg/cGg)	SNP	100.00
Rv2544	lppB	His44Arg (cac/cGc)	SNP	100.00
Rv2544	lppB	Arg143Arg (cga/cgG)	SNP	100.00
Rv2544	lppB	Val151Ala (gtg/gCg)	SNP	97.56
Rv2615c	PE_PGRS45	Gly154Gly (ggg/ggC)	SNP	51.61
Rv3023c	-	Val170Val (gtg/gtA)	SNP	26.47
Rv3115	-	Val170Val (gtg/gtA)	SNP	24.44
Rv3466	-	Leu61Leu (ctt/ctC)	SNP	37.50
Rv3466	-	Ala63Thr (gcc/Acc)	SNP	40.51
Rv3467	-	Glu256Asp (gag/gaC)	SNP	27.14
Rv3467	-	Leu257Leu (ctg/ctC)	SNP	29.58

## Sheet: 2816-4888
locus	gene	change	type	frequency	R I Fq Amg Lzd
Rv0035	fadD34	Asp483Gly (gac/gGc)	SNP	89.83
Rv2347c	esxP	Arg80Arg (cgc/cgT)	SNP	21.92
Rv2347c	esxP	Val79Val (gtt/gtC)	SNP	19.70
Rv2347c	esxP	Ile67Ile (atc/atT)	SNP	18.33
Rv2350c	plcB	Leu49Phe (ttg/ttC)	SNP	22.78
Rv2350c	plcB	Leu48Phe (ttg/ttC)	SNP	20.00
Rv2350c	plcB	Ile46Phe (atc/Ttc)	SNP	21.52
Rv2350c	plcB	Pro37Ser (ccc/Tcc)	SNP	18.84
Rv3886c	mycP2		Del	91.30

[truncated: 22 more sheets: 2961-3886, 2966-1617-1621, 3175-4904, 3264-6976-256, 3411-4675-6782-7634, 3783-9, 3792-4254, 4190-4558, 4192-4082, 4343-736, 4405-73, 4459-7077-1233, 4736-449, 4767-5202210042, 4936-7011, 5978-1012200030, 6633-8054, 7135-1102210069, 7261-7896, 0033-3060-0385 …]
